# Supplementary material for: Exploring the Views and Dietary Practices of Older People at Risk of Malnutrition and Their Carers: A Qualitative Study
Source: Nutrients. 2019 Jun 5;11(6):1281. doi: 10.3390/nu11061281 (PMC6627873; doi:10.3390/nu11061281)
Supplement: Supplementary file 1 [file nutrients-11-01281-s001.zip]

Archive with 2 entries (2 files):
- Supplementary material 1.docx
- Supplementary material 2.docx
